# Supplementary material for: Gene2Function: An Integrated Online Resource for Gene Function Discovery
Source: G3 (Bethesda). 2017 Jun 29;7(8):2855–8. doi: 10.1534/g3.117.043885 (PMC5555488; doi:10.1534/g3.117.043885)
Supplement: Supplementary file 2 [file 2855TableS1.xlsx]

## Sheet: Sheet3
GeneID	Gene	GWAS Traits	GWAS publications	Publications	Gene ontology	Information about orthologs	Suggested species for follow up	G2F link
22997	IGSF9B	Schizophrenia	25056061	0	0	higher expression in the nervous system in worm and fly. 34 fly paper and 2 mouse paper. Disruption neuronal phenotype in fly	fly, mouse	http://www.gene2function.org/search/get_ortholog/9606/22997
64943	NT5DC2	Bipolar disorder | Schizophrenia	21926972|25056061|23974872	0	0	expressed in the nervous system in frog, fish and fly. Partially lethal in fly. 3 fly papers, 2 mouse papers and 1 rat paper	fly, mouse, fish, rat	http://www.gene2function.org/search/get_ortholog/9606/64943
79144	PPDPF	Prostate cancer	23535732	0	0	fish: GO-cell proliferation. fish papers	fish	http://www.gene2function.org/search/get_ortholog/9606/79144
80219	COQ10B	Schizophrenia	25056061	0	0	yeast (S.c.): GO-mitochondrion/ubiquinone binding. rich genetic-interaction data in yeast	yeast (sc)	http://www.gene2function.org/search/get_ortholog/9606/80219
126147	NTN5	Bipolar disorder | diarrhoeal disease at age 1 | diarrhoeal disease at age 2 with doctor diagnosis	21926972|27559109|27559109	0	0	many fly and worm papers	fly,worm	http://www.gene2function.org/search/get_ortholog/9606/126147
140700	SAMD10	Prostate cancer	23535732	0	0	fly: GO - EGFR pathway; regulates Ras protein signal transduction; compound eye cone cell differentiation; positive regulation of ERK1 and ERK2 cascade. 5 fly papers	fly	http://www.gene2function.org/search/get_ortholog/9606/140700
140701	ABHD16B	Prostate cancer	23535732	0	0	fly paper: A genetic screen in Drosophila identifying novel components of the hedgehog signaling pathway.	fly	http://www.gene2function.org/search/get_ortholog/9606/140701
205327	C2orf69	Schizophrenia	23974872	0	0	fly: expressed in the nervous system and rich in PPI data	fly	http://www.gene2function.org/search/get_ortholog/9606/205327
221301	FAM26D	Pelvic organ prolapse (moderate/severe)	26545240	0	0	worm: disruption phenotype - Uncoordinated locomotion with mutants showing reduced forward velocity, muscle force and power production	worm	http://www.gene2function.org/search/get_ortholog/9606/221301
253982	ASPHD1	Schizophrenia	25056061	0	0	expressed in nervous system in fish, fly and worm. 5 fly papers	fish, fly and worm	http://www.gene2function.org/search/get_ortholog/9606/253982
414149	ACBD7	Hippocampal sclerosis	25188341	0	0	yeast (S.c.): rich interaction data; GO:chronological cell aging/long-chain fatty acid transport	yeast (sc)	http://www.gene2function.org/search/get_ortholog/9606/414149
100532726	NDUFC2-KCTD14	Pelvic organ prolapse	26545240	0	0	rat: NADH dehydrogenase (ubiquinone) activity; fly: phenotype-partial lethal; mouse-paper (mitochondria)	rat, fly, mouse	http://www.gene2function.org/search/get_ortholog/9606/100532726
